# Supplementary material for: Pan-genome analysis of Streptococcus suis serotype 2 highlights genes associated with virulence and antibiotic resistance
Source: Front Microbiol. 2024 Feb 21;15:1362316. doi: 10.3389/fmicb.2024.1362316 (PMC10915096; doi:10.3389/fmicb.2024.1362316)
Supplement: Supplementary file 1 [file Table_1.XLSX]

## Sheet: 230 SS2 strains
Table S1. Information about 230 SS2 strains deposited by NCBI
Assembly Name	Species Name	Sample number	Project number	Strain	Sample type	Geographic location
Velvet_assembly	Streptococcus suis(firmicutes)	SAMN38305556	PRJNA1041968	cnzyss2-311	lung of pig	China:Sichuan
Velvet_assembly	Streptococcus suis(firmicutes)	SAMEA3234071	PRJEB8392	S8W	brain of human	Viet Nam
Velvet_assembly	Streptococcus suis(firmicutes)	SAMEA3234100	PRJEB8392	S9A	brain of human	Viet Nam
Velvet_assembly	Streptococcus suis(firmicutes)	SAMEA3233843	PRJEB8392	F1N	healthy pig	Viet Nam
Velvet_assembly	Streptococcus suis(firmicutes)	SAMEA3234060	PRJEB8392	S6L	brain of human	Viet Nam
Velvet_assembly	Streptococcus suis(firmicutes)	SAMEA3233850	PRJEB8392	F38T	healthy pig	Viet Nam
Velvet_assembly	Streptococcus suis(firmicutes)	SAMEA3234041	PRJEB8392	S2S	brain of human	Viet Nam
Velvet_assembly	Streptococcus suis(firmicutes)	SAMEA3233794	PRJEB8392	B41X	brain of human	Viet Nam
Velvet_assembly	Streptococcus suis(firmicutes)	SAMEA3233828	PRJEB8392	E34W	brain of human	Viet Nam
Velvet_assembly	Streptococcus suis(firmicutes)	SAMEA3233803	PRJEB8392	CU2A	pig	Viet Nam
Velvet_assembly	Streptococcus suis(firmicutes)	SAMEA3233822	PRJEB8392	E21U	brain of human	Viet Nam
Velvet_assembly	Streptococcus suis(firmicutes)	SAMEA3233770	PRJEB8392	B24W	brain of human	Viet Nam
Velvet_assembly	Streptococcus suis(firmicutes)	SAMEA3234063	PRJEB8392	S6O	brain of human	Viet Nam
Velvet_assembly	Streptococcus suis(firmicutes)	SAMEA3233825	PRJEB8392	E24T	brain of human	Viet Nam
Velvet_assembly	Streptococcus suis(firmicutes)	SAMEA3233797	PRJEB8392	B44R	brain of human	Viet Nam
Velvet_assembly	Streptococcus suis(firmicutes)	SAMEA3234036	PRJEB8392	S1N	brain of human	Viet Nam
Velvet_assembly	Streptococcus suis(firmicutes)	SAMEA3233861	PRJEB8392	F55H	healthy pig	Viet Nam
Velvet_assembly	Streptococcus suis(firmicutes)	SAMEA3233813	PRJEB8392	E04J	brain of human	Viet Nam
Velvet_assembly	Streptococcus suis(firmicutes)	SAMEA3233846	PRJEB8392	F25R	healthy pig	Viet Nam
Velvet_assembly	Streptococcus suis(firmicutes)	SAMEA3233754	PRJEB8392	0Z-C	pig	Viet Nam
Velvet_assembly	Streptococcus suis(firmicutes)	SAMEA3233859	PRJEB8392	F51C	healthy pig	Viet Nam
Velvet_assembly	Streptococcus suis(firmicutes)	SAMEA3233792	PRJEB8392	B41Q	brain of human	Viet Nam
Velvet_assembly	Streptococcus suis(firmicutes)	SAMEA3233782	PRJEB8392	B35B	brain of human	Viet Nam
Velvet_assembly	Streptococcus suis(firmicutes)	SAMEA3233836	PRJEB8392	E62H	brain of human	Viet Nam
Velvet_assembly	Streptococcus suis(firmicutes)	SAMEA3233775	PRJEB8392	B28Y	brain of human	Viet Nam
Velvet_assembly	Streptococcus suis(firmicutes)	SAMEA3233763	PRJEB8392	B21S	brain of human	Viet Nam
Velvet_assembly	Streptococcus suis(firmicutes)	SAMEA3233815	PRJEB8392	E08L	brain of human	Viet Nam
Velvet_assembly	Streptococcus suis(firmicutes)	SAMEA3234047	PRJEB8392	S2Y	brain of human	Viet Nam
Velvet_assembly	Streptococcus suis(firmicutes)	SAMEA3233860	PRJEB8392	F53J	healthy pig	Viet Nam
Velvet_assembly	Streptococcus suis(firmicutes)	SAMEA3234061	PRJEB8392	S6M	brain of human	Viet Nam
Velvet_assembly	Streptococcus suis(firmicutes)	SAMEA3234040	PRJEB8392	S2R	brain of human	Viet Nam
Velvet_assembly	Streptococcus suis(firmicutes)	SAMEA3234058	PRJEB8392	S4J	brain of human	Viet Nam
Velvet_assembly	Streptococcus suis(firmicutes)	SAMEA3234106	PRJEB8392	V30R	brain of human	Viet Nam
Velvet_assembly	Streptococcus suis(firmicutes)	SAMEA3234032	PRJEB8392	S1J	brain of human	Viet Nam
Velvet_assembly	Streptococcus suis(firmicutes)	SAMEA3233772	PRJEB8392	B27R	brain of human	Viet Nam
Velvet_assembly	Streptococcus suis(firmicutes)	SAMEA3233808	PRJEB8392	E01D	brain of human	Viet Nam
Velvet_assembly	Streptococcus suis(firmicutes)	SAMEA3233793	PRJEB8392	B41U	brain of human	Viet Nam
Velvet_assembly	Streptococcus suis(firmicutes)	SAMEA3233786	PRJEB8392	B37H	brain of human	Viet Nam
Velvet_assembly	Streptococcus suis(firmicutes)	SAMEA3233777	PRJEB8392	B31C	brain of human	Viet Nam
Velvet_assembly	Streptococcus suis(firmicutes)	SAMEA3233827	PRJEB8392	E30Z	brain of human	Viet Nam
Velvet_assembly	Streptococcus suis(firmicutes)	SAMEA3233802	PRJEB8392	B48Y	brain of human	Viet Nam
Velvet_assembly	Streptococcus suis(firmicutes)	SAMEA3234114	PRJEB8392	V35S	brain of human	Viet Nam
Velvet_assembly	Streptococcus suis(firmicutes)	SAMEA3233869	PRJEB8392	F7N	healthy pig	Viet Nam
Velvet_assembly	Streptococcus suis(firmicutes)	SAMEA3233791	PRJEB8392	B41M	brain of human	Viet Nam
Velvet_assembly	Streptococcus suis(firmicutes)	SAMEA3233776	PRJEB8392	B29K	brain of human	Viet Nam
Velvet_assembly	Streptococcus suis(firmicutes)	SAMEA3233788	PRJEB8392	B38I	brain of human	Viet Nam
Velvet_assembly	Streptococcus suis(firmicutes)	SAMEA3233778	PRJEB8392	B32J	brain of human	Viet Nam
Velvet_assembly	Streptococcus suis(firmicutes)	SAMEA3233798	PRJEB8392	B45V	brain of human	Viet Nam
Velvet_assembly	Streptococcus suis(firmicutes)	SAMEA3233811	PRJEB8392	E03G	brain of human	Viet Nam
Velvet_assembly	Streptococcus suis(firmicutes)	SAMEA3233844	PRJEB8392	F20Q	healthy pig	Viet Nam
Velvet_assembly	Streptococcus suis(firmicutes)	SAMEA3233787	PRJEB8392	B38A	brain of human	Viet Nam
Velvet_assembly	Streptococcus suis(firmicutes)	SAMEA3233841	PRJEB8392	F19J	healthy pig	Viet Nam
Velvet_assembly	Streptococcus suis(firmicutes)	SAMEA3234117	PRJEB8392	V36U	brain of human	Viet Nam
Velvet_assembly	Streptococcus suis(firmicutes)	SAMEA3233762	PRJEB8392	B21Q	brain of human	Viet Nam
Velvet_assembly	Streptococcus suis(firmicutes)	SAMEA3233855	PRJEB8392	F48Y	healthy pig	Viet Nam
Velvet_assembly	Streptococcus suis(firmicutes)	SAMEA3234121	PRJEB8392	V38O	brain of human	Viet Nam
Velvet_assembly	Streptococcus suis(firmicutes)	SAMEA3233819	PRJEB8392	E14M	brain of human	Viet Nam
Velvet_assembly	Streptococcus suis(firmicutes)	SAMEA3234042	PRJEB8392	S2T	brain of human	Viet Nam
Velvet_assembly	Streptococcus suis(firmicutes)	SAMEA3233833	PRJEB8392	E57C	brain of human	Viet Nam
Velvet_assembly	Streptococcus suis(firmicutes)	SAMEA3234038	PRJEB8392	S2P	brain of human	Viet Nam
Velvet_assembly	Streptococcus suis(firmicutes)	SAMEA3233989	PRJEB8392	S11P	brain of human	Viet Nam
Velvet_assembly	Streptococcus suis(firmicutes)	SAMEA3233804	PRJEB8392	CU2Z	pig	Viet Nam
Velvet_assembly	Streptococcus suis(firmicutes)	SAMEA3233761	PRJEB8392	B21L	brain of human	Viet Nam
Velvet_assembly	Streptococcus suis(firmicutes)	SAMEA3233816	PRJEB8392	E10N	brain of human	Viet Nam
Velvet_assembly	Streptococcus suis(firmicutes)	SAMEA3233806	PRJEB8392	E00F	brain of human	Viet Nam
Velvet_assembly	Streptococcus suis(firmicutes)	SAMEA3233842	PRJEB8392	F1L	healthy pig	Viet Nam
Velvet_assembly	Streptococcus suis(firmicutes)	SAMEA3233834	PRJEB8392	E58D	brain of human	Viet Nam
Velvet_assembly	Streptococcus suis(firmicutes)	SAMEA3233823	PRJEB8392	E21V	brain of human	Viet Nam
Velvet_assembly	Streptococcus suis(firmicutes)	SAMEA3233783	PRJEB8392	B35F	brain of human	Viet Nam
Velvet_assembly	Streptococcus suis(firmicutes)	SAMEA3233799	PRJEB8392	B46P	brain of human	Viet Nam
Velvet_assembly	Streptococcus suis(firmicutes)	SAMEA3234067	PRJEB8392	S7S	brain of human	Viet Nam
Velvet_assembly	Streptococcus suis(firmicutes)	SAMEA3233852	PRJEB8392	F43B	healthy pig	Viet Nam
Velvet_assembly	Streptococcus suis(firmicutes)	SAMEA3234123	PRJEB8392	V38Y	brain of human	Viet Nam
Velvet_assembly	Streptococcus suis(firmicutes)	SAMEA3233826	PRJEB8392	E30Y	brain of human	Viet Nam
Velvet_assembly	Streptococcus suis(firmicutes)	SAMEA3234104	PRJEB8392	V27D	brain of human	Viet Nam
Velvet_assembly	Streptococcus suis(firmicutes)	SAMEA3233769	PRJEB8392	B24O	brain of human	Viet Nam
Velvet_assembly	Streptococcus suis(firmicutes)	SAMEA3233856	PRJEB8392	F49X	healthy pig	Viet Nam
Velvet_assembly	Streptococcus suis(firmicutes)	SAMEA3233790	PRJEB8392	B40T	brain of human	Viet Nam
Velvet_assembly	Streptococcus suis(firmicutes)	SAMEA3233863	PRJEB8392	F57G	healthy pig	Viet Nam
Velvet_assembly	Streptococcus suis(firmicutes)	SAMEA3233845	PRJEB8392	F21O	healthy pig	Viet Nam
Velvet_assembly	Streptococcus suis(firmicutes)	SAMEA3233838	PRJEB8392	E66G	brain of human	Viet Nam
Velvet_assembly	Streptococcus suis(firmicutes)	SAMEA3233752	PRJEB8392	0Z-A	pig	Viet Nam
Velvet_assembly	Streptococcus suis(firmicutes)	SAMEA3233818	PRJEB8392	E11Q	brain of human	Viet Nam
Velvet_assembly	Streptococcus suis(firmicutes)	SAMEA3233829	PRJEB8392	E36X	brain of human	Viet Nam
Velvet_assembly	Streptococcus suis(firmicutes)	SAMEA3233857	PRJEB8392	F4V	healthy pig	Viet Nam
Velvet_assembly	Streptococcus suis(firmicutes)	SAMEA3234053	PRJEB8392	S3F	brain of human	Viet Nam
Velvet_assembly	Streptococcus suis(firmicutes)	SAMEA3234066	PRJEB8392	S7R	brain of human	Viet Nam
Velvet_assembly	Streptococcus suis(firmicutes)	SAMEA3233864	PRJEB8392	F5D	healthy pig	Viet Nam
Velvet_assembly	Streptococcus suis(firmicutes)	SAMEA3234048	PRJEB8392	S3A	brain of human	Viet Nam
Velvet_assembly	Streptococcus suis(firmicutes)	SAMEA3233814	PRJEB8392	E05E	brain of human	Viet Nam
Velvet_assembly	Streptococcus suis(firmicutes)	SAMEA3233805	PRJEB8392	E00C	brain of human	Viet Nam
Velvet_assembly	Streptococcus suis(firmicutes)	SAMEA3234070	PRJEB8392	S8V	brain of human	Viet Nam
Velvet_assembly	Streptococcus suis(firmicutes)	SAMEA3233810	PRJEB8392	E03B	brain of human	Viet Nam
Velvet_assembly	Streptococcus suis(firmicutes)	SAMEA3233853	PRJEB8392	F45W	healthy pig	Viet Nam
Velvet_assembly	Streptococcus suis(firmicutes)	SAMEA3234033	PRJEB8392	S1K	brain of human	Viet Nam
Velvet_assembly	Streptococcus suis(firmicutes)	SAMEA3233807	PRJEB8392	E00K	brain of human	Viet Nam
Velvet_assembly	Streptococcus suis(firmicutes)	SAMEA3234103	PRJEB8392	V22C	brain of human	Viet Nam
Velvet_assembly	Streptococcus suis(firmicutes)	SAMEA3233870	PRJEB8392	F9O	healthy pig	Viet Nam
Velvet_assembly	Streptococcus suis(firmicutes)	SAMEA3234068	PRJEB8392	S7T	brain of human	Viet Nam
Velvet_assembly	Streptococcus suis(firmicutes)	SAMEA3234118	PRJEB8392	V36V	brain of human	Viet Nam
Velvet_assembly	Streptococcus suis(firmicutes)	SAMEA3234122	PRJEB8392	V38X	brain of human	Viet Nam
Velvet_assembly	Streptococcus suis(firmicutes)	SAMEA3233862	PRJEB8392	F57E	healthy pig	Viet Nam
Velvet_assembly	Streptococcus suis(firmicutes)	SAMEA3234120	PRJEB8392	V37W	brain of human	Viet Nam
Velvet_assembly	Streptococcus suis(firmicutes)	SAMEA3233831	PRJEB8392	E55E	brain of human	Viet Nam
Velvet_assembly	Streptococcus suis(firmicutes)	SAMEA3233756	PRJEB8392	B10F	brain of human	Viet Nam
Velvet_assembly	Streptococcus suis(firmicutes)	SAMEA3234108	PRJEB8392	V31I	brain of human	Viet Nam
Velvet_assembly	Streptococcus suis(firmicutes)	SAMEA3234057	PRJEB8392	S4I	brain of human	Viet Nam
Velvet_assembly	Streptococcus suis(firmicutes)	SAMEA3234037	PRJEB8392	S1O	brain of human	Viet Nam
Velvet_assembly	Streptococcus suis(firmicutes)	SAMEA3234055	PRJEB8392	S3Z	brain of human	Viet Nam
Velvet_assembly	Streptococcus suis(firmicutes)	SAMEA3234052	PRJEB8392	S3E	brain of human	Viet Nam
Velvet_assembly	Streptococcus suis(firmicutes)	SAMEA3234062	PRJEB8392	S6N	brain of human	Viet Nam
ASM1818v1	Streptococcus suis(firmicutes)	SAMN02603644	PRJNA18737	GZ1	NA	NA
ASM99374v1	Streptococcus suis(firmicutes)	SAMN02691834	NA	ZY719	meningitis of pig	China:Sichuan
ASM127263v1	Streptococcus suis(firmicutes)	SAMN03652427	PRJNA283547	NSUI002	pig	Canada
ASM157268v1	Streptococcus suis(firmicutes)	SAMN04156190	PRJNA298205	NSUI060	meningitis of pig	Canada
ASM161093v1	Streptococcus suis(firmicutes)	SAMN04044079	PRJNA295196	ss90-1330	pig	Canada
ASM193641v1	Streptococcus suis(firmicutes)	SAMN06187704	PRJNA359165	SS2-1	NA	China：jiangsu
ASM211140v1	Streptococcus suis(firmicutes)	SAMN06765615	PRJNA383459	SC19	pig	China：Sichuan
ASM218969v1	Streptococcus suis(firmicutes)	SAMN05231907	PRJNA325429	LSM102	human	China
ASM268866v1	Streptococcus suis(firmicutes)	SAMN07807405	PRJNA414693	CS100322	pig	China: Jiangsu
ASM1337092v1	Streptococcus suis(firmicutes)	SAMN15295934	PRJNA639966	ZJ92091101	tonsil of healthy pig	China: Zhejiang
ASM1337100v1	Streptococcus suis(firmicutes)	SAMN15295777	PRJNA639963	HN0104001	tonsil of healthy pig	China: Zhejiang
Velvet_assembly	Streptococcus suis(firmicutes)	SAMEA3233759	PRJEB8392	B18E	brain of human	Viet Nam
ASM1337102v1	Streptococcus suis(firmicutes)	SAMN15296597	PRJNA639989	LP081102	tonsil of healthy pig	China: Zhejiang
ASM1337103v1	Streptococcus suis(firmicutes)	SAMN15295940	PRJNA639976	SS26035	NA	NA
ASM1337156v1	Streptococcus suis(firmicutes)	SAMN15296091	PRJNA639977	ZJJX0908005	tonsil of healthy pig	China: Zhejiang
ASM1337160v1	Streptococcus suis(firmicutes)	SAMN15296109	PRJNA639979	ZJJX0908008	tonsil of healthy pig	China: Zhejiang
ASM1348808v1	Streptococcus suis(firmicutes)	SAMN09210932	PRJNA472346	ISU1606	pig	USA: Iowa
ASM1348810v1	Streptococcus suis(firmicutes)	SAMN09237933	PRJNA472595	ISU2514	brain of pig	USA: Montana
ASM1348812v1	Streptococcus suis(firmicutes)	SAMN09237935	PRJNA472596	ISU2714	brain of pig	USA: Iowa
ASM1348814v1	Streptococcus suis(firmicutes)	SAMN09237990	PRJNA472598	ISU2414	pericardium of pig	USA: Iowa
ASM1348816v1	Streptococcus suis(firmicutes)	SAMN09210929	PRJNA472347	ISU2614	brain of pig	USA: Iowa
ASM1348818v1	Streptococcus suis(firmicutes)	SAMN09237991	PRJNA472599	ISU2660	pleura of pig	USA: Iowa
Velvet_assembly	Streptococcus suis(firmicutes)	SAMEA3234110	PRJEB8392	V32E	brain of human	Viet Nam
ASM1484309v1	Streptococcus suis(firmicutes)	SAMN15143496	PRJNA637499	10	pig	Netherlands
ASM1487455v1	Streptococcus suis(firmicutes)	SAMN13648692	PRJNA596999	LSM178	human	China
ASM1590898v1	Streptococcus suis(firmicutes)	SAMN16966905	PRJNA681727	YP20190405	NA	NA
ASM1825283v1	Streptococcus suis(firmicutes)	SAMN18839388	PRJNA724034	GH05458	pig	China: Nanjing
ASM1825301v1	Streptococcus suis(firmicutes)	SAMN18839383	PRJNA724034	HN08324	pig	China: Nanjing
ASM1979467v1	Streptococcus suis(firmicutes)	SAMN20953768	PRJNA757208	TZ080501	pig	China
ASM1996785v1	Streptococcus suis(firmicutes)	SAMN21240299	PRJNA760999	SZ1908	meningitis of human	China: suzhou
44087_H01	Streptococcus suis(firmicutes)	SAMEA3861961	PRJEB6403	NCTC10234	pig	United Kingdom: London
861160	Streptococcus suis(firmicutes)	SAMEA6227225	PRJEB35407	861160	blood of human	United Kingdom: London
S10	Streptococcus suis(firmicutes)	SAMEA6227224	PRJEB35407	S10	tonsil of healthy pig	Netherlands
Velvet_assembly	Streptococcus suis(firmicutes)	SAMEA3233780	PRJEB8392	B33Z	brain of human	Viet Nam
Velvet_assembly	Streptococcus suis(firmicutes)	SAMEA3234046	PRJEB8392	S2X	brain of human	Viet Nam
Velvet_assembly	Streptococcus suis(firmicutes)	SAMEA3233999	PRJEB8392	S12Z	brain of human	Viet Nam
Velvet_assembly	Streptococcus suis(firmicutes)	SAMEA3234125	PRJEB8392	V39F	brain of human	Viet Nam
Velvet_assembly	Streptococcus suis(firmicutes)	SAMEA3233796	PRJEB8392	B44O	brain of human	Viet Nam
Velvet_assembly	Streptococcus suis(firmicutes)	SAMEA3233758	PRJEB8392	B17H	brain of human	Viet Nam
Velvet_assembly	Streptococcus suis(firmicutes)	SAMEA3234107	PRJEB8392	V30T	brain of human	Viet Nam
Velvet_assembly	Streptococcus suis(firmicutes)	SAMEA3233801	PRJEB8392	B48N	brain of human	Viet Nam
ASM2672v1	Streptococcus suis(firmicutes)	SAMEA2272312	PRJEA32239	SC84	human case of meningitis	China:Sichuan
Velvet_assembly	Streptococcus suis(firmicutes)	SAMEA3233821	PRJEB8392	E21R	brain of human	Viet Nam
Velvet_assembly	Streptococcus suis(firmicutes)	SAMEA3233795	PRJEB8392	B42S	brain of human	Viet Nam
Velvet_assembly	Streptococcus suis(firmicutes)	SAMEA3233817	PRJEB8392	E11O	brain of human	Viet Nam
Velvet_assembly	Streptococcus suis(firmicutes)	SAMEA3234105	PRJEB8392	V30G	brain of human	Viet Nam
Velvet_assembly	Streptococcus suis(firmicutes)	SAMEA3234069	PRJEB8392	S8U	brain of human	Viet Nam
Velvet_assembly	Streptococcus suis(firmicutes)	SAMEA3234113	PRJEB8392	V34P	brain of human	Viet Nam
Velvet_assembly	Streptococcus suis(firmicutes)	SAMEA3234035	PRJEB8392	S1M	brain of human	Viet Nam
Velvet_assembly	Streptococcus suis(firmicutes)	SAMEA3233868	PRJEB8392	F7M	healthy pig	Viet Nam
Velvet_assembly	Streptococcus suis(firmicutes)	SAMEA3234073	PRJEB8392	S8Y	brain of human	Viet Nam
Velvet_assembly	Streptococcus suis(firmicutes)	SAMEA3233809	PRJEB8392	E01I	brain of human	Viet Nam
ASM9190v1	Streptococcus suis(firmicutes)	SAMEA3138299	PRJNA352	P1/7	NA	NA
Velvet_assembly	Streptococcus suis(firmicutes)	SAMEA3233812	PRJEB8392	E04H	brain of human	Viet Nam
Velvet_assembly	Streptococcus suis(firmicutes)	SAMEA3233773	PRJEB8392	B27V	brain of human	Viet Nam
Velvet_assembly	Streptococcus suis(firmicutes)	SAMEA3233820	PRJEB8392	E17P	brain of human	Viet Nam
Velvet_assembly	Streptococcus suis(firmicutes)	SAMEA3233840	PRJEB8392	F17K	healthy pig	Viet Nam
Velvet_assembly	Streptococcus suis(firmicutes)	SAMEA3234126	PRJEB8392	V39Q	brain of human	Viet Nam
Velvet_assembly	Streptococcus suis(firmicutes)	SAMEA3233760	PRJEB8392	B18I	brain of human	Viet Nam
Velvet_assembly	Streptococcus suis(firmicutes)	SAMEA3233757	PRJEB8392	B11G	brain of human	Viet Nam
Velvet_assembly	Streptococcus suis(firmicutes)	SAMEA3234065	PRJEB8392	S7Q	brain of human	Viet Nam
Velvet_assembly	Streptococcus suis(firmicutes)	SAMEA3233866	PRJEB8392	F5K	healthy pig	Viet Nam
Velvet_assembly	Streptococcus suis(firmicutes)	SAMEA3233771	PRJEB8392	B26N	brain of human	Viet Nam
ASM16835v2	Streptococcus suis(firmicutes)	SAMN02469350	PRJNA17157	05HAS68	pig	NA
Velvet_assembly	Streptococcus suis(firmicutes)	SAMEA3233766	PRJEB8392	B23J	brain of human	Viet Nam
Velvet_assembly	Streptococcus suis(firmicutes)	SAMEA3234043	PRJEB8392	S2U	brain of human	Viet Nam
Velvet_assembly	Streptococcus suis(firmicutes)	SAMEA3234051	PRJEB8392	S3D	brain of human	Viet Nam
Velvet_assembly	Streptococcus suis(firmicutes)	SAMEA3234034	PRJEB8392	S1L	brain of human	Viet Nam
Velvet_assembly	Streptococcus suis(firmicutes)	SAMEA3234064	PRJEB8392	S7P	brain of human	Viet Nam
Velvet_assembly	Streptococcus suis(firmicutes)	SAMEA3233835	PRJEB8392	E60I	brain of human	Viet Nam
Velvet_assembly	Streptococcus suis(firmicutes)	SAMEA3233755	PRJEB8392	0Z-D	pig	Viet Nam
Velvet_assembly	Streptococcus suis(firmicutes)	SAMEA3233781	PRJEB8392	B34E	brain of human	Viet Nam
Velvet_assembly	Streptococcus suis(firmicutes)	SAMEA3233765	PRJEB8392	B22X	brain of human	Viet Nam
Velvet_assembly	Streptococcus suis(firmicutes)	SAMEA3234115	PRJEB8392	V36H	brain of human	Viet Nam
ASM23186v1	Streptococcus suis(firmicutes)	SAMN02603320	PRJNA65433	SS12	NA	NA
Velvet_assembly	Streptococcus suis(firmicutes)	SAMEA3234049	PRJEB8392	S3B	brain of human	Viet Nam
Velvet_assembly	Streptococcus suis(firmicutes)	SAMEA3234101	PRJEB8392	S9J	brain of human	Viet Nam
Velvet_assembly	Streptococcus suis(firmicutes)	SAMEA3234116	PRJEB8392	V36M	brain of human	Viet Nam
Velvet_assembly	Streptococcus suis(firmicutes)	SAMEA3233753	PRJEB8392	0Z-B	pig	Viet Nam
Velvet_assembly	Streptococcus suis(firmicutes)	SAMEA3233767	PRJEB8392	B23M	brain of human	Viet Nam
Velvet_assembly	Streptococcus suis(firmicutes)	SAMEA3233847	PRJEB8392	F2P	healthy pig	Viet Nam
Velvet_assembly	Streptococcus suis(firmicutes)	SAMEA3233779	PRJEB8392	B33L	brain of human	Viet Nam
Velvet_assembly	Streptococcus suis(firmicutes)	SAMEA3233867	PRJEB8392	F7L	healthy pig	Viet Nam
Velvet_assembly	Streptococcus suis(firmicutes)	SAMEA3234124	PRJEB8392	V38Z	brain of human	Viet Nam
Velvet_assembly	Streptococcus suis(firmicutes)	SAMEA3233832	PRJEB8392	E56B	brain of human	Viet Nam
ASM23357v1	Streptococcus suis(firmicutes)	SAMN02603318	PRJNA63483	A7	NA	NA
Velvet_assembly	Streptococcus suis(firmicutes)	SAMEA3233824	PRJEB8392	E23S	brain of human	Viet Nam
Velvet_assembly	Streptococcus suis(firmicutes)	SAMEA3233848	PRJEB8392	F2S	healthy pig	Viet Nam
Velvet_assembly	Streptococcus suis(firmicutes)	SAMEA3234054	PRJEB8392	S3G	brain of human	Viet Nam
Velvet_assembly	Streptococcus suis(firmicutes)	SAMEA3234102	PRJEB8392	V20B	brain of human	Viet Nam
Velvet_assembly	Streptococcus suis(firmicutes)	SAMEA3234056	PRJEB8392	S4H	brain of human	Viet Nam
Velvet_assembly	Streptococcus suis(firmicutes)	SAMEA3234045	PRJEB8392	S2W	brain of human	Viet Nam
Velvet_assembly	Streptococcus suis(firmicutes)	SAMEA3234050	PRJEB8392	S3C	brain of human	Viet Nam
Velvet_assembly	Streptococcus suis(firmicutes)	SAMEA3233764	PRJEB8392	B21T	brain of human	Viet Nam
Velvet_assembly	Streptococcus suis(firmicutes)	SAMEA3233837	PRJEB8392	E63F	brain of human	Viet Nam
Velvet_assembly	Streptococcus suis(firmicutes)	SAMEA3233768	PRJEB8392	B23U	brain of human	Viet Nam
ASM29449v1	Streptococcus suis(firmicutes)	SAMN02604110	PRJNA163139	S735	NA	NA
Velvet_assembly	Streptococcus suis(firmicutes)	SAMEA3234119	PRJEB8392	V37N	brain of human	Viet Nam
Velvet_assembly	Streptococcus suis(firmicutes)	SAMEA3233851	PRJEB8392	F41Z	healthy pig	Viet Nam
Velvet_assembly	Streptococcus suis(firmicutes)	SAMEA3233854	PRJEB8392	F48A	healthy pig	Viet Nam
Velvet_assembly	Streptococcus suis(firmicutes)	SAMEA3234112	PRJEB8392	V34L	brain of human	Viet Nam
Velvet_assembly	Streptococcus suis(firmicutes)	SAMEA3234111	PRJEB8392	V33K	brain of human	Viet Nam
Velvet_assembly	Streptococcus suis(firmicutes)	SAMEA3233800	PRJEB8392	B46W	brain of human	Viet Nam
Velvet_assembly	Streptococcus suis(firmicutes)	SAMEA3233774	PRJEB8392	B28P	brain of human	Viet Nam
Velvet_assembly	Streptococcus suis(firmicutes)	SAMEA3233865	PRJEB8392	F5F	healthy pig	Viet Nam
Velvet_assembly	Streptococcus suis(firmicutes)	SAMEA3233858	PRJEB8392	F50I	healthy pig	Viet Nam
Velvet_assembly	Streptococcus suis(firmicutes)	SAMEA3234039	PRJEB8392	S2Q	brain of human	Viet Nam
ASM34476v1	Streptococcus suis(firmicutes)	SAMN02603632	PRJNA178071	SC070731	NA	NA
Velvet_assembly	Streptococcus suis(firmicutes)	SAMEA3233830	PRJEB8392	E39A	brain of human	Viet Nam
Velvet_assembly	Streptococcus suis(firmicutes)	SAMEA3233849	PRJEB8392	F36U	healthy pig	Viet Nam
Velvet_assembly	Streptococcus suis(firmicutes)	SAMEA3234074	PRJEB8392	S8Z	brain of human	Viet Nam
Velvet_assembly	Streptococcus suis(firmicutes)	SAMEA3233784	PRJEB8392	B36G	brain of human	Viet Nam
Velvet_assembly	Streptococcus suis(firmicutes)	SAMEA3234044	PRJEB8392	S2V	brain of human	Viet Nam
Velvet_assembly	Streptococcus suis(firmicutes)	SAMEA3233789	PRJEB8392	B39D	brain of human	Viet Nam
Velvet_assembly	Streptococcus suis(firmicutes)	SAMEA3233785	PRJEB8392	B36K	brain of human	Viet Nam
Velvet_assembly	Streptococcus suis(firmicutes)	SAMEA3234072	PRJEB8392	S8X	brain of human	Viet Nam
Velvet_assembly	Streptococcus suis(firmicutes)	SAMEA3233839	PRJEB8392	F14M	healthy pig	Viet Nam
Velvet_assembly	Streptococcus suis(firmicutes)	SAMEA3234059	PRJEB8392	S4K	brain of human	Viet Nam
ASM49489v1	Streptococcus suis(firmicutes)	SAMN02603633	PRJNA206218	T15	NA	NA
